# Supplementary material for: The Glasgow Prognostic Score Predicts Survival Outcomes in Neuroendocrine Neoplasms of the Gastro–Entero–Pancreatic (GEP-NEN) System
Source: Cancers (Basel). 2022 Nov 7;14(21):5465. doi: 10.3390/cancers14215465 (PMC9656405; doi:10.3390/cancers14215465)
Supplement: Supplementary file 1 [file cancers-14-05465-s001.zip]

Archive with 1 entries (1 files):
- cancers-1854742-supplementary.pdf
